# Supplementary material for: Surface-Charge Characterization of Nanocomposite Cellulose Acetate/Silver Membranes and BSA Permeation Performance
Source: Membranes (Basel). 2025 Feb 11;15(2):61. doi: 10.3390/membranes15020061 (PMC11857461; doi:10.3390/membranes15020061)
Supplement: Supplementary file 1 [file membranes-15-00061-s001.zip]

Archive with 1 entries (1 files):
- membranes-3405191-supplementary.pdf
